# Supplementary material for: Hypoxia- and Postirradiation reoxygenation-induced HMHA1/ARHGAP45 expression contributes to cancer cell invasion in a HIF-dependent manner
Source: Br J Cancer. 2024 May 13;131(1):37–48. doi: 10.1038/s41416-024-02691-x (PMC11231347; doi:10.1038/s41416-024-02691-x)
Supplement: Supplementary file 2 — Supplementary Table S1 [file 41416_2024_2691_MOESM2_ESM.xlsx]

## Sheet: Sheet1
Table S1 List of genes with induction ratio >5.0 in microarray analysis
Rank	Gene name	Fold change (Hypoxia/Normoxia)
1	NDUFA4L2	1619.51
2	CA9	538.786
3	PPFIA4	190.307
4	FBXL8	72.7275
5	PFKFB4	70.3099
6	ANKRD37	35.2021
7	PAG1	31.9518
8	LOX	30.3667
9	ANGPTL4	28.9943
10	DDIT3	25.2696
11	SLC6A8	24.5687
12	EGLN3	23.0014
13	GAL3ST1	22.5598
14	EDN2	21.2598
15	ALDOC	19.7462
16	BHLHE40	18.8169
17	DDA1	18.6526
18	SPINK1	18.0884
19	PIK3IP1	16.8396
20	KCNK3	14.7073
21	NDRG1	12.536
22	HMHA1	12.4708
23	ISG20	11.92
24	BNIP3L	10.9978
25	GPR146	10.924
26	FUT11	10.8629
27	SLC2A3	10.2554
28	INSIG1	10.1439
29	PPP1R3B	9.94002
30	CCNG2	9.88421
31	INSIG2	9.51969
32	KCTD11	9.34788
33	ITGA5	9.32331
34	ERRFI1	9.20037
35	AK3L1	9.17726
36	PDK3	9.10153
37	IGFBP3	9.0958
38	BNIP3	8.78345
39	LOXL2	8.6737
40	ADFP	8.543
41	PDK1	8.36139
42	ERO1L	7.8545
43	TCP11L2	7.83126
44	PAQR6	7.72537
45	CHAC1	7.7005
46	FOS	7.70024
47	VLDLR	7.5479
48	INHBE	7.47455
49	VEGFA	7.34644
50	MAFB	7.29885
51	EFNA3	7.06853
52	C1QL1	7.0631
53	P4HA1	7.0543
54	SLC6A6	6.83684
55	MUC1	6.73626
56	JUN	6.49751
57	SERPINE1	6.46531
58	GPR155	6.38395
59	WDR54	6.26682
60	ORAI3	6.12674
61	DOK3	6.0749
62	SLCO1B3	5.94849
63	QSOX1	5.92158
64	FOXD1	5.91032
65	DUSP5	5.86904
66	HOXA13	5.86674
67	NIACR2	5.76245
68	KDM3A	5.69317
69	HK1	5.58231
70	HEY1	5.50539
71	HK2	5.4728
72	GPR160	5.34624
73	KIAA1715	5.2656
74	SFXN3	5.15146
75	IER3	5.15115
76	TMEM45A	5.08506
77	SPRY1	5.06303
