# Supplementary material for: Hypoxia- and Postirradiation reoxygenation-induced HMHA1/ARHGAP45 expression contributes to cancer cell invasion in a HIF-dependent manner
Source: Br J Cancer. 2024 May 13;131(1):37–48. doi: 10.1038/s41416-024-02691-x (PMC11231347; doi:10.1038/s41416-024-02691-x)
Supplement: Supplementary file 3 — Supplementary Table S2 [file 41416_2024_2691_MOESM3_ESM.xlsx]

## Sheet: Sheet1
Table S2 List of genes with induction ratio >5.0 in RNA-seq analysis
Rank	Gene name	Fold change (Hypoxia/Normoxia)
1	CA9	N/A *
	SERPINE1
	EDN2
	RNF223
	BIK
	FAM115C
	IL1A
	SLX1B
	INHBE
	DMBT1
	NKG2-E
	CNTD2
	HNRNPA1P48
2	SPRR2D	185.824
3	NDUFA4L2	137.06
4	DDIT3	128.585
5	TRAF1	114.719
6	UPK3BL	65.4073
7	JUN	56.4486
8	ANGPTL4	52.9874
9	PPFIA4	47.4656
10	EGLN3	46.7613
11	ERRFI1	45.4087
12	DUSP5	44.2462
13	NDRG1	44.215
14	SLC6A8	43.413
15	LUCAT1	41.7771
16	PPP2R5B	36.1982
17	IGFBP3	32.2915
18	KCTD11	31.2079
19	ANKRD37	31.1499
20	RABGEF1	29.8025
21	ALDOC	28.8562
22	MAFF	28.3226
23	RNF144B	28.2147
24	TMEM158	26.9495
25	PFKFB4	25.7624
26	SH3D21	23.0348
27	INSIG2	22.8805
28	PLIN2	22.1285
29	TCP11L2	19.6188
30	GDF15	19.4644
31	CHAC1	19.1341
32	KRT16	19.0942
33	RN7SL2	19.0769
34	FICD	19.0099
35	HK2	18.6007
36	UPP1	18.4031
37	DNAJB9	18.174
38	IL32	17.381
39	ASNS	17.0426
40	SHB	16.5995
41	SLC2A3	16.3232
42	HERPUD1	15.9525
43	BIRC3	15.753
44	ISG20	15.0135
45	ADM	14.6399
46	PDK3	14.524
47	HSPA5	14.4302
48	SESN2	14.3361
49	ZNF503	14.2757
50	BNIP3	13.833
51	HKDC1	13.6569
52	PPP1R15A	13.6436
53	BNIP3L	12.8273
54	IER3	12.6018
55	TM4SF19_2	12.5265
56	GJB3	12.4724
57	DOK3	12.427
58	TRIB3	12.3318
59	LOX	12.2531
60	BHLHE40	12.0666
61	PTPRH	12.0574
62	ARID5A	11.8645
63	TNFAIP3	11.4048
64	ATF3	11.1339
65	SLC2A1	10.92
66	TMPRSS3	10.7055
67	GSTT2B	10.6786
68	CSRNP1	10.3684
69	ITGA5	10.055
70	RPPH1	10.0388
71	FAM110C	9.97854
72	LIF	9.85349
73	HMHA1	9.68345
74	MC1R	9.5138
75	EDEM1	9.33677
76	LOXL2	9.33591
77	HILPDA	9.29816
78	PTTG1IP	9.25757
79	GPT2	9.18111
80	SGK223 (PRAG1)	9.17543
81	FUT11	8.74421
82	SLC6A6	8.68247
83	ORAI3	8.62449
84	PTGS2	8.59067
85	MAFK	8.51495
86	PIM1	8.4391
87	PPP1R3B	8.37723
88	P4HA2	8.36251
89	NUPR1	8.21638
90	HEY1	8.12851
91	HK1	8.12187
92	GLRX	8.04278
93	FOS	7.98777
94	GADD45A	7.83841
95	FOSL1	7.79093
96	MAP1LC3B2	7.74475
97	CYLD	7.73311
98	GADD45B	7.58111
99	METTL21B	7.57572
100	FAM162A	7.57547
101	TMEM45A	7.54117
102	PCK2	7.44214
103	PRKCDBP	7.38274
104	PIGA	7.36569
105	CCNG2	7.34206
106	WSB1	7.30192
107	KDM3A	7.28509
108	GAPDH	7.15623
109	SPRY1	7.08308
110	DNAJC3	7.06287
111	VEGFA	7.0242
112	PDK1	6.96321
113	IRAK2	6.94678
114	RPP25L	6.8793
115	SAMD4A	6.8477
116	P4HA1	6.79132
117	GPRC5A	6.77277
118	MANF	6.66661
119	ELF3	6.61652
120	AK4	6.57743
121	SDF2L1	6.55763
122	FTH1	6.55666
123	QSOX1	6.53187
124	MSANTD3	6.51088
125	FAM13A	6.50921
126	GTPBP2	6.47179
127	NIT1	6.40008
128	ATP8B2	6.39208
129	CARS	6.35178
130	ERO1L	6.27592
131	NOG	6.1716
132	MXD1	6.16209
133	ETV5	6.08743
134	SYDE1	6.01707
135	GBE1	5.97751
136	CPA4	5.97741
137	STARD4	5.96757
138	MXI1	5.95972
139	SLC9A1	5.8938
140	GOLGA8A	5.76949
141	IL7R	5.75244
142	SNX33	5.75183
143	RN7SK	5.72456
144	HBEGF	5.71855
145	NFIL3	5.70601
146	WDR45B	5.69702
147	RCAN1	5.69308
148	DUSP4	5.68886
149	VLDLR	5.64359
150	CDKN1A	5.64152
151	SAT1	5.63836
152	ABCB6	5.62878
153	NCKIPSD	5.61925
154	RELB	5.60428
155	RMRP	5.59053
156	C1QL1	5.59004
157	PFKFB3	5.58752
158	RRAGA	5.57424
159	SERTAD2	5.55696
160	MAP1LC3B	5.53367
161	PNPLA8	5.47932
162	F3	5.41774
163	NME2	5.41223
164	NEDD9	5.34705
165	RUNX1	5.34251
166	SYVN1	5.30593
167	PDP1	5.30295
168	FEM1C	5.26464
169	BACH1	5.25824
170	RPS17	5.24763
171	KLF6	5.16673
172	ULK1	5.11472
173	NAT6	5.1047
174	AVPI1	5.05395
175	TP53INP2	5.04181
176	RIOK3	5.00961
177	CYP1A1	5.00618
*Induction ratio is not available because gene expression under normoxia was below detectable level (normalised expression value = 0).
