# Supplementary material for: Hypoxia- and Postirradiation reoxygenation-induced HMHA1/ARHGAP45 expression contributes to cancer cell invasion in a HIF-dependent manner
Source: Br J Cancer. 2024 May 13;131(1):37–48. doi: 10.1038/s41416-024-02691-x (PMC11231347; doi:10.1038/s41416-024-02691-x)
Supplement: Supplementary file 4 — Supplementary Table S3 [file 41416_2024_2691_MOESM4_ESM.xlsx]

## Sheet: Combined (5x)
Table S3 List of genes with induction ratio >5.0 in both microarray and RNA-seq analyses and their corresponding gene ontology annotations
Rank	Gene Name		Gene ontology annotation (Molecular Function)		Gene ontology annotation (Biological Process)
1	NDUFA4L2		Cellular component: mitochondrial respiratory chain complex IV		-
2	CA9		carbonate dehydratase activity		morphogenesis of an epithelium; one-carbon metabolic process
3	PPFIA4		-		synapse organisation
4	PFKFB4		fructose-2,6-bisphosphate 2-phosphatase activity		fructose metabolic process
5	ANKRD37		protein binding		-
6	LOX		protein-lysine 6-oxidase activity; collagen binding		peptidyl-lysine oxidation; collagen fibril organisation
7	ANGPTL4		enzyme inhibitor activity		regulation of lipoprotein lipase activity; regulation of angiogenesis; regulation of apoptotic process
8	DDIT3		DNA-binding transcription factor activity		unfolded protein response; transcription regulation
9	SLC6A8		creatine transmembrane transporter activity; γ-aminobutyric acid:sodium:chloride symporter activity		creatine transmembrane transport; muscle contraction; sodium ion transmembrane transport
10	EGLN3		2-oxoglutarate-dependent dioxygenase activity		apoptotic process
11	EDN2		hormone activity		vasoconstriction; smooth muscle contraction
12	ALDOC		fructose-bisphosphate aldolase activity; cytoskeletal protein binding		fructose metabolic process; glycolytic process; epithelial cell differentiation
13	BHLHE40		DNA-binding transcription factor activity; protein heterodimerisation activity		circadian regulation of gene expression; transcription regulation
14	NDRG1		microtubule binding; cadherin binding		DNA damage response
15	HMHA1		GTPase activator activity		regulation of small GTPase mediated signal transduction
16	ISG20		exonuclease activity		RNA catabolic process; DNA catabolic response; response to virus
17	BNIP3L		protein homodimerisation activity; lamin binding		mitochondrial outer membrane permeabilisation; regulation of apoptotic process
18	FUT11		fucosyltransferase activity		fucosylation
19	SLC2A3		dehydroascorbic acid transmembrane transporter activity; glucose transmembrane transporter activity		dehydroascorbic acid transport; glucose transmembrane transport
20	PPP1R3B		protein phosphatase regulator activity		glycogen metabolic process
21	CCNG2		cyclin-dependent protein serine/threonine kinase regulator activity		mitotic cell cycle phase transition
22	INSIG2		oxysterol binding; protein sequestering activity		cellular response to insulin stimulus; cholesterol biosynthetic process; SREBP-SCAP complex retention in ER
23	KCTD11		transferase activity		regulation of neuron differentiation; cell cycle
24	ITGA5		integrin binding; PDGFR binding; VEGFR2 binding		angiogenesis; cell adhesion; CD40 signalling pathway; endodermal cell differentiation
25	ERRFI1		GTPase activator activity; protein kinase binding		lung alveolus, epithelium, vasculature development; regulation of EGFR signaling pathway; skin morphogenesis
26	PDK3		pyruvate dehydrogenase (acetyl-transferring) kinase activity; protein serine/threonine kinase activity		regulation of acetyl-CoA biosynthetic process from pyruvate; regulation of ROS metabolic process
27	IGFBP3		Fibronectin binding; insulin-like growth factor binding; protein tyrosine phosphatase activator activity		regulation of cell population proliferation; positive regulation of apoptotic process; negative regulation of smooth muscle cell migration
28	BNIP3		GTPase binding; identical protein binding		autophagy of mitochondrion; regulation of autophagy; regulation of apoptotic process
29	LOXL2		protein-lysine 6-oxidase activity		peptidyl-lysine oxidation; collagen fibril organisation; endothelial cell migration; endothelial cell proliferation; EMT
30	PDK1		pyruvate dehydrogenase (acetyl-transferring) kinase activity		cell population proliferation; regulation of acetyl-CoA biosynthetic process from pyruvate
31	ERO1L		protein-disulphide reductase activity; thiol oxidase activity		chaperone cofactor-dependent protein refolding; protein folding in ER
32	TCP11L2		-		signal transduction; muscle cell migration
33	CHAC1		γ-glutamylcyclotransferase activity		glutathione biosynthetic process; intrinsic apoptotic signalling pathway in response to ER stress
34	FOS		DNA-binding transcription factor activity		transcription regulation; integrated stress response signalling; inflammatory response; DNA methylation
35	VLDLR		lipoprotein particle binding; apolipoprotein binding; cargo receptor activity		glycoprotein transport; endocytosis; nervous system development
36	INHBE		cytokine activity		-
37	VEGFA		chemoattractant activity; cytokine activity; VEGFR binding; PDGFR binding		angiogenesis; chemotaxis; macrophage/monocyte differentiation; regulation of apoptotic process; transcription regulation
38	C1QL1		identical protein binding		regulation of fibroblast proliferation; ERK1 and ERK2 cascade
39	P4HA1		procollagen-proline 4-dioxygenase activity		collagen fibril organisation
40	SLC6A6		alanine transmembrane transporter activity; taurine:sodium symporter activity		alanine transport; taurine transport; regulation of cell differentiation; transport across blood-brain barrier
41	JUN		DNA-binding transcription factor activity; ubiquitin protein ligase binding; GTPase activator activity		transcription regulation; regulation of cell proliferation; regulation of cell cycle
42	SERPINE1		cadherin binding; RNA binding; ribosome binding; translation repressor activity		translation regulation; PML body organisation; regulation of mRNA stability; ribosome hibernation
43	ORAI3		store-operated calcium channel activity		store-operated calcium entry
44	DOK3		-		regulation of MAPK cascade; Ras protein signal transduction
45	QSOX1		flavin-dependent sulfhydryl oxidase activity; protein disulphide isomerase activity		extracellular matrix assembly; regulation of macroautophagy; protein folding
46	DUSP5		MAP kinase tyrosine phosphatase activity		protein dephosphorylation; endoderm formation
47	KDM3A		histone H3K9 demethylase activity; transcription coregulator activity		transcription regulation; androgen receptor signalling pathway
48	HK1		hexokinase activity; peptidoglycan binding		glycolytic process; maintenance of protein location in mitochondrion
49	HEY1		DNA-binding transcription factor activity		transcription regulation; angiogenesis; cardiac morphogenesis
50	HK2		hexokinase activity		glycolytic process; maintenance of protein location in mitochondrion; apoptotic mitochondrial changes
51	IER3		-		DNA damage response; apoptotic process; morphogenesis
52	TMEM45A		Cellular component: membrane		-
53	SPRY1		-		organ development; regulation of FGFR signalling pathway
